# Supplementary material for: Category fluency and creative potential in semantic aphasia
Source: J Neuropsychol. 2025 Dec 10;20(1):154–74. doi: 10.1111/jnp.70019 (PMC12976839; doi:10.1111/jnp.70019)
Supplement: Supplementary file 2 — Table S1 [file JNP-20-154-s003.xlsx]

## Sheet: Supplementary table
Patient code:			1	2	3	4	5	6	7	8	9	10	11	12	13	14	15	16
Age			50	73	59	57	60	61	42	56	52	60	75	67	71	70	77
Sex			M	M	M	F	F	F	F	F	M	F	M	M	M	F	M	M
Full time education (leaving age)			16	21	18	18	17	15	16	18	21	16	25	18	25	16	15
Aphasia classification			Global	Wernicke’s aphasia	Transcortical sensory	Anomia	Motor transcortical	Global	Transcortical sensory	Global	Conduction	Transcortical sensory	Conduction			Transcortical sensory	Mixed transcortical
Experiments 1 and 2			yes	yes	yes	yes	yes	yes	yes	yes	yes	yes	yes	no	no	no	no	no
Experiment 3			no	no	yes	yes	yes	yes	no	yes	yes	yes	yes	yes	yes	yes	yes	yes
	max	cut off
picture CCT	25	20.4	10*	10*	21	21	20*	17*	23	17*	21	21	16*	16*	9*	20*	16*	20*
word CCT	25	21.3	7*	13*	NT	16*	21*	15*	18*	21*	21*	22	22	21*	7*	16*	15*	22
WPM	16	15.4	5*	11*	15*	16	16	12*	16	16	15*	16	16	14*	15*	16	15*	15*
Naming	16	16	NT	TA	3*	8*	15*	8*	15*	7*	13*	14*	11*	13*	9*	9*	13*	14*
Canonical object use	37	35	NT	NT	35	35	NT	29*	37	NT	24*	36	NT	NT	NT	37	31*	NT
Non-canonical object use	37	34	NT	NT	22*	29*	NT	14*	29*	NT	12*	26*	NT	NT	NT	27*	13*	NT
Dominant association	30	28	NT	NT	26*	NT	NT	24*	29	NT	NT	28	29	NT	NT	25*	18*	28
Subordinate association	30	27	NT	NT	17*	NT	NT	14*	19*	NT	NT	24*	26*	NT	NT	18*	9*	25*
Synonym judgement	96	91.3	61*	64*	76*	NT	74*	71*	81*	86*	81*	79*	94	88*	67*	79*	59*	NT
Executive tasks
BCSE	58		TA	0VL	NT	40LA	32L	NT	NT	1VL	20L	39B	7VL	44LA	7VL	NT	NT	NT
Digit span	8	5.6	NT	2*	4*	4*	5*	2*	5*	3*	3*	4*	6	6	4*	3*	4*	6
Symbol span	19	10	NT	9*	9*	7*	7*	NT	NT	7*	6*	7*	9*	7*	7*	NT	NT	NT
Raven's A,B,AB	36	28.18	35	30	30	31	31	31	33	29	36	31	35	33	29	31	29	28*
Trail A	24	24	24	23*	23*	NT	23*	23*	24	24	24	24	24	24	24	24	22*	NT
Trail B	23	17.4	23	16*	5*	NT	12*	16*	22	14*	14*	17*	22	18	8*	21	23	NT
BSAT	54	28	16*	27*	23*	NT	29	18*	30	28*	11*	18*	36*	NT	20*	NT	7*
Language tasks
Cookie theft WPM			NT	77	37	26	26	9	37	12	41	32	71	NT	49	21.5	18	NT
Word repetition	16	16	0*	0*	16	16	15*	12*	16	9*	6*	16	11*	16	16	11*	14*	15*
