# Supplementary material for: Category fluency and creative potential in semantic aphasia
Source: J Neuropsychol. 2025 Dec 10;20(1):154–74. doi: 10.1111/jnp.70019 (PMC12976839; doi:10.1111/jnp.70019)
Supplement: Supplementary file 3 — Table S3 [file JNP-20-154-s002.xlsx]

## Sheet: Sheet1
Category	Response	Creativity Mean	Std Deviation	Coefficient of variance	Variance	Frequency	Valid
Dangerous animals	Lion	1.33	1.58	1.19	2.51	44	Y
Dangerous animals	Tiger	1.33	1.58	1.19	2.51	34	Y
Dangerous animals	Leopard	1.48	1.53	1.03	2.34	3	Y
Dangerous animals	Shark	1.5	1.57	1.05	2.45	9	Y
Dangerous animals	Crocodile	1.52	1.47	0.97	2.15	15	Y
Dangerous animals	Elephant	1.58	1.46	0.92	2.14	19	Y
Dangerous animals	Cobra	1.86	1.58	0.85	2.5	3	Y
Dangerous animals	Spider	1.9	1.41	0.74	1.99	17	Y
Dangerous animals	Snake	1.95	1.69	0.87	2.85	28	Y
Dangerous animals	Cheetah	2	1.51	0.76	2.29	4	Y
Dangerous animals	Bear	2	1.57	0.79	2.48	7	Y
Dangerous animals	Wasp	2.12	1.53	0.72	2.34	3	Y
Dangerous animals	Bull	2.14	1.58	0.74	2.5	1	Y
Dangerous animals	Panther	2.29	1.45	0.63	2.11	1	Y
Dangerous animals	Puma	2.62	1.79	0.68	3.19	2	Y
Dangerous animals	Rhino	2.71	1.64	0.61	2.68	16	Y
Dangerous animals	Wild Cat	2.75	1.7	0.62	2.89	1	Y
Dangerous animals	Giraffe	2.79	1.42	0.51	2.03	3	Y
Dangerous animals	Hippo	2.8	1.6	0.57	2.56	13	Y
Dangerous animals	Scorpion	2.9	1.79	0.62	3.19	3	Y
Dangerous animals	Horse	2.94	1.64	0.56	2.68	1	Y
Dangerous animals	Gorilla	3	1.38	0.46	1.9	8	Y
Dangerous animals	Dog	3	1.29	0.43	1.67	1	Y
Dangerous animals	Cows	3.21	1.37	0.43	1.88	1	Y
Dangerous animals	Jellyfish	3.3	1.55	0.47	2.41	1	Y
Dangerous animals	Rat	3.43	2.03	0.59	4.1	1	Y
Dangerous animals	tarantula	3.43	1.66	0.88	2.76	3	Y
Dangerous animals	Swan	3.53	1.31	0.37	1.72	5	Y
Dangerous animals	Squid	3.8	1.83	0.48	3.36	1	N
Dangerous animals	Rabbit	4.33	1.7	0.39	2.89	1	N
Exotic fruits	Strawberry	0.83	0.9	1.08	0.81	5	Y
Exotic fruits	Lemon	0.93	0.85	0.91	0.73	3	Y
Exotic fruits	Orange	1	1.03	1.03	1.07	7	Y
Exotic fruits	Banana	1.11	1.02	0.92	1.04	28	Y
Exotic fruits	Blueberry	1.15	0.95	0.83	0.9	2	Y
Exotic fruits	Pear	1.17	1.34	1.15	1.81	3	Y
Exotic fruits	Raspberry	1.25	1.09	0.87	1.19	2	Y
Exotic fruits	Cherry	1.58	1.19	0.75	1.41	1	Y
Exotic fruits	Peach	1.6	1.36	0.85	1.84	5	Y
Exotic fruits	Nectarine	1.65	1.45	0.88	2.11	2	Y
Exotic fruits	Watermelon	1.78	1.78	1	3.17	2	Y
Exotic fruits	Melon	1.79	1.76	0.98	3.11	12	Y
Exotic fruits	Pineapple	2.1	1.97	0.94	3.9	39	Y
Exotic fruits	Avocado	2.11	1.52	0.72	2.32	5	Y
Exotic fruits	Grapefruit	2.28	1.82	0.8	3.31	2	Y
Exotic fruits	Kiwi	2.29	1.83	0.8	3.35	33	Y
Exotic fruits	Mango	2.35	1.82	0.77	3.33	28	Y
Exotic fruits	Grapes	2.38	1.94	0.82	3.76	3	Y
Exotic fruits	Coconut	2.8	2.16	0.77	4.66	10	Y
Exotic fruits	Pistachio	3.17	1.77	0.56	3.14	1	N
Exotic fruits	Passionfruit	3.81	1.89	0.5	3.58	13	Y
Exotic fruits	Pomegranate	3.85	2.15	0.56	4.63	7	Y
Exotic fruits	Papaya	4.29	1.78	0.41	3.16	17	Y
Exotic fruits	Starfruit	4.38	2.21	0.5	4.9	5	Y
Exotic fruits	Guava	4.62	1.59	0.34	2.52	3	Y
Exotic fruits	Dragon fruit	4.67	1.75	0.37	3.08	2	Y
Exotic fruits	Lychee	4.76	1.9	0.4	3.61	3	Y
Exotic fruits	Kumquat	4.9	1.6	0.33	2.56	2	Y
Exotic fruits	Pawpaw	5.29	1.45	0.27	2.11	2	Y
Exotic fruits	Durian	5.55	1.6	0.29	2.55	1	Y
Facial features	Mouth	1.5	1.83	1.22	3.35	22	Y
Facial features	Ear	1.56	1.8	1.15	3.25	34	Y
Facial features	Eyes	1.7	2.03	1.19	4.11	8	Y
Facial features	Nose	1.7	2.08	1.22	4.31	50	Y
Facial features	Chin	2	1.75	0.88	3.05	1	Y
Facial features	Eyebrow	2.45	1.94	0.79	3.75	28	Y
Facial features	Cheek	2.55	1.91	0.75	3.65	8	Y
Facial features	Forehead	2.74	1.89	0.69	3.56	1	Y
Facial features	Sad	2.85	1.61	0.56	2.59	1	Y
Facial features	Cutting	3.13	2.09	0.67	4.36	1	N
Facial features	Tongue	3.2	1.36	0.56	1.85	1	Y
Facial features	Eyelashes	3.32	1.78	0.54	3.16	7	Y
Facial features	Shaving	3.36	1.97	0.59	3.87	1	Y
Facial features	Anger	3.38	1.86	0.55	3.47	1	Y
Facial features	Happy	3.38	1.69	0.5	2.85	1	Y
Facial features	Excited	3.38	1.69	0.5	2.85	1	Y
Facial features	Hair	3.38	2.1	0.55	4.41	8	Y
Facial features	Frown	3.5	1.83	0.52	3.36	3	Y
Facial features	Smiling	3.5	1.8	0.51	3.25	2	Y
Facial features	grinning	3.5	1.8	0.51	3.25	1	Y
Facial features	Surprised	3.54	1.87	0.53	3.48	1	Y
Facial features	Annoyed	3.54	1.45	0.41	2.09	1	Y
Facial features	Ponytail	3.6	1.85	0.51	3.44	1	N
Facial features	Confused	3.62	1.78	0.5	3.16	1	Y
Facial features	Beard	3.67	1.94	0.53	3.75	2	Y
Facial features	Bemused	3.77	1.62	0.43	2.64	1	Y
Facial features	Moustache	3.8	1.69	0.44	2.86	2	Y
Facial features	Hair Dye	3.8	1.89	0.5	3.56	1	N
Facial features	Shock	3.85	1.66	0.43	2.75	1	Y
Facial features	Apprehension	4.08	1.38	0.34	1.92	1	Y
Farm animals	Cow	1.33	1.89	1.42	3.56	54	Y
Farm animals	Pig	1.33	1.78	1.33	3.17	48	Y
Farm animals	Chicken	1.38	1.79	1.29	3.19	40	Y
Farm animals	Sheep	1.62	1.86	1.15	3.47	45	Y
Farm animals	Hen	1.9	1.82	0.96	3.32	6	Y
Farm animals	Horse	2.1	2.02	0.96	4.09	36	Y
Farm animals	Dog	2.2	1.96	0.89	3.86	11	Y
Farm animals	Rooster	2.48	2.24	0.9	5.01	1	Y
Farm animals	Duck	2.5	1.94	0.78	3.75	1	Y
Farm animals	Goat	2.52	1.94	0.77	3.77	9	Y
Farm animals	Chick	2.76	1.69	0.61	2.85	1	Y
Farm animals	Cat	2.9	1.77	0.61	3.13	7	Y
Farm animals	Bull	3	1.97	0.66	3.9	6	Y
Farm animals	Turkey	3.1	1.8	0.58	3.23	1	Y
Farm animals	Sheepdog	3.24	2.07	0.63	4.28	6	Y
Farm animals	Mouse	3.71	1.61	0.43	2.59	2	Y
Insects	Ant	1.19	1.18	0.99	1.39	38	Y
Insects	Fly	1.19	1.4	1.18	1.96	34	Y
Insects	Spider	1.38	1.45	1.05	2.11	21	Y
Insects	Worm	1.4	1.2	0.86	1.44	4	N
Insects	Bee	1.57	1.56	0.99	2.44	22	Y
Insects	Wasp	1.57	1.29	0.82	1.67	19	Y
Insects	Beetle	1.63	1.38	0.85	1.92	23	Y
Insects	Ladybird	1.8	1.83	1.02	3.36	16	Y
Insects	Moth	1.8	1.25	0.69	1.56	11	Y
Insects	Frog	2	1	0.5	1	1	N
Insects	Mosquito	2.05	1.36	0.66	1.85	6	Y
Insects	Butterfly	2.19	1.47	0.67	2.15	12	Y
Insects	Cockroach	2.24	1.85	0.83	3.42	4	Y
Insects	Flea	2.24	1.41	0.63	1.99	2	Y
Insects	Caterpillar	2.35	1.53	0.65	2.35	11	Y
Insects	Daddy Long Legs	2.39	1.6	0.67	2.57	1	Y
Insects	cranefly	2.39	1.6	0.67	2.57	1	Y
Insects	Greenfly	2.52	1.4	0.56	1.96	1	Y
Insects	Snail	2.67	1.7	0.64	2.89	1	N
Insects	Grasshopper	2.67	1.61	0.6	2.6	2	Y
Insects	Woodlouse	2.72	1.76	0.65	3.09	4	Y
Insects	Hornet	2.81	1.5	0.53	2.25	3	Y
Insects	Dragonfly	2.86	1.78	0.62	3.17	6	Y
Insects	Horsefly	2.9	1.54	0.53	2.37	3	Y
Insects	Stick Insect	2.95	1.59	0.54	2.52	2	Y
Insects	Centipede	2.95	1.66	0.56	2.75	4	Y
Insects	Nest	3	0.85	0.28	0.72	1	N
Insects	Millipede	3.1	1.67	0.54	2.79	2	Y
Insects	Stag Beetle	3.2	1.78	0.56	3.16	2	Y
Insects	Stinging	5	1	0.2	1	1	N
Items of clothing you wear on the top half	T Shirt	1.1	1.64	1.49	2.69	37	Y
Items of clothing you wear on the top half	Pants	1.43	2.32	1.62	5.39	1	N
Items of clothing you wear on the top half	Shirt	1.48	2.04	1.38	4.15	29	Y
Items of clothing you wear on the top half	Coat	1.75	2.21	1.26	4.89	10	Y
Items of clothing you wear on the top half	raincoat	1.75	2.21	1.26	4.89	2	Y
Items of clothing you wear on the top half	Jumper	1.76	2.11	1.2	4.47	20	Y
Items of clothing you wear on the top half	Jacket	1.95	2.08	1.07	4.33	15	Y
Items of clothing you wear on the top half	Bra	2.05	1.8	0.88	3.25	21	Y
Items of clothing you wear on the top half	Cardigan	2.24	1.92	0.86	3.71	15	Y
Items of clothing you wear on the top half	Blouse	2.25	1.76	0.78	3.09	19	Y
Items of clothing you wear on the top half	robe	2.25	1.92	0.86	3.68	1	Y
Items of clothing you wear on the top half	Dress	2.27	1.48	0.65	2.2	1	Y
Items of clothing you wear on the top half	Vest	2.38	2.01	0.84	4.05	29	Y
Items of clothing you wear on the top half	Hat	2.39	1.92	0.8	3.68	33	Y
Items of clothing you wear on the top half	bobble hat	2.39	1.92	0.8	3.68	1	Y
Items of clothing you wear on the top half	Hoodie	2.45	1.66	0.68	2.75	1	Y
Items of clothing you wear on the top half	Scarf	2.63	1.72	0.65	2.97	13	Y
Items of clothing you wear on the top half	Tie	3	1.7	0.57	2.9	20	Y
Items of clothing you wear on the top half	Bikini	3	1.77	0.59	3.14	3	Y
Items of clothing you wear on the top half	Fleece	3.1	1.9	0.61	3.61	3	Y
Items of clothing you wear on the top half	Night Dress	3.13	1.5	0.48	2.25	1	Y
Items of clothing you wear on the top half	Pyjama top	3.25	1.97	0.61	3.89	1	Y
Items of clothing you wear on the top half	Top Hat	3.37	2.08	0.62	4.34	1	Y
Items of clothing you wear on the top half	Glasses	3.64	1.61	0.44	2.6	2	Y
Items of clothing you wear on the top half	Gloves	3.8	2.01	0.53	4.03	5	Y
Items of clothing you wear on the top half	Necklace	4	2	0.5	4	1	Y
Items of clothing you wear on the top half	Earmuffs	5.05	1.61	0.32	2.58	1	Y
Kitchen appliances	Fridge	0.95	1.21	1.27	1.47	29	Y
Kitchen appliances	Spoon	1.2	1.11	0.93	1.23	7	Y
Kitchen appliances	Oven/cooker	1.24	1.51	1.22	2.28	39	Y
Kitchen appliances	Freezer	1.24	1.27	1.02	1.61	4	Y
Kitchen appliances	Bowl	1.27	1.06	0.83	1.13	4	Y
Kitchen appliances	Pots	1.33	1.49	1.12	2.22	1	Y
Kitchen appliances	Toaster	1.38	1.46	1.06	2.14	20	Y
Kitchen appliances	Dishwasher	1.38	1.5	1.09	2.24	9	Y
Kitchen appliances	Knife	1.4	1.36	0.97	1.84	10	Y
Kitchen appliances	Saucepan	1.41	1.54	1.09	2.36	15	Y
Kitchen appliances	frying pan	1.41	1.54	1.09	2.36	4	Y
Kitchen appliances	Mixing bowl	1.53	1.31	0.86	1.72	2	Y
Kitchen appliances	Kettle	1.55	1.72	1.11	2.95	40	Y
Kitchen appliances	Microwave	1.57	1.53	0.97	2.34	18	Y
Kitchen appliances	Mugs	1.6	1.62	1.01	2.64	1	Y
Kitchen appliances	Chopping Board	2	1.46	0.73	2.13	1	Y
Kitchen appliances	Can Opener	2.11	1.33	0.63	1.78	3	Y
Kitchen appliances	Salt and Pepper Grinders	2.31	1.26	0.55	1.59	2	Y
Kitchen appliances	Ladle	2.33	1.62	0.7	2.62	2	Y
Kitchen appliances	Coffee Machine	2.33	1.61	0.69	2.6	2	Y
Kitchen appliances	Washing Machine	2.35	2.14	0.91	4.58	12	Y
Kitchen appliances	Bottle Opener	2.4	1.31	0.55	1.71	1	Y
Kitchen appliances	Stool	2.5	1.8	0.72	3.25	1	Y
Kitchen appliances	Whisk	2.69	1.53	0.57	2.34	5	Y
Kitchen appliances	Blender	2.76	1.82	0.66	3.32	5	Y
Kitchen appliances	Scales	2.79	1.88	0.67	3.53	1	Y
Kitchen appliances	Cheese grater	2.87	1.71	0.6	2.92	4	Y
Kitchen appliances	Cafeteria	2.88	1.45	0.5	2.11	1	N
Kitchen appliances	Griddle	3	1.56	0.52	2.44	1	Y
Modes of transport	f1 car	1	1.39	1.39	1.93	1	Y
Modes of transport	Van	1.4	1.53	1.09	2.34	4	Y
Modes of transport	Car	1.48	2.04	1.39	4.15	45	Y
Modes of transport	Bus	1.52	1.99	1.31	3.96	43	Y
Modes of transport	Train	1.57	1.99	1.27	3.96	40	Y
Modes of transport	Plane	1.71	1.98	1.16	3.92	34	Y
Modes of transport	Bike	1.81	2.06	1.14	4.25	29	Y
Modes of transport	Lorry/ truck	1.85	1.98	1.07	3.93	11	Y
Modes of transport	Boat	1.89	1.59	0.84	2.52	8	Y
Modes of transport	Ship	1.9	1.67	0.88	2.79	3	Y
Modes of transport	Walking	1.95	1.43	0.73	2.05	9	Y
Modes of transport	Taxi	2.1	2.02	0.96	4.09	5	Y
Modes of transport	Running	2.29	1.18	0.52	1.38	1	Y
Modes of transport	Coach	2.62	2.06	0.79	4.24	7	Y
Modes of transport	Helicopter	2.76	2.02	0.73	4.09	2	Y
Modes of transport	Scooter	2.8	1.69	0.6	2.86	7	Y
Modes of transport	Horse	3.52	1.33	0.38	1.77	3	Y
Modes of transport	Skateboard	3.65	1.46	0.4	2.13	4	Y
Modes of transport	Steam Engine	3.89	2.05	0.53	4.21	1	Y
Modes of transport	Hot Air Balloon	4.47	1.43	0.32	2.04	1	Y
Modes of transport	Unicycle	5.05	1.82	0.36	3.31	1	Y
Modes of transport	Penny Farthing	5.16	1.23	0.24	1.5	1	Y
Modes of transport	Rocket	5.21	1.96	0.38	3.85	2	Y
Modes of transport	Camel	5.32	1.69	0.32	2.85	1	Y
Things made out of wood	Chair	1.43	1.81	1.27	3.29	48	Y
Things made out of wood	Table	1.43	1.81	1.27	3.29	46	Y
Things made out of wood	deckchair	1.43	1.74	1.22	3.03	1	Y
Things made out of wood	Door	1.71	1.67	0.98	2.78	8	Y
Things made out of wood	door frame	1.71	1.62	1.19	2.62	2	Y
Things made out of wood	Shelves	1.9	1.66	0.87	2.75	2	Y
Things made out of wood	Bench	2	1.76	0.88	3.1	9	Y
Things made out of wood	Desk	2.1	1.85	0.88	3.42	7	Y
Things made out of wood	Stool	2.1	1.92	0.91	3.71	7	Y
Things made out of wood	Fence	2.19	1.87	0.85	3.49	12	Y
Things made out of wood	Plank	2.19	2.22	1.01	4.92	3	Y
Things made out of wood	Pencil	2.2	1.6	0.73	2.56	10	Y
Things made out of wood	Wardrobe	2.2	1.69	0.77	2.86	5	Y
Things made out of wood	Chest of Drawers	2.24	1.82	0.81	3.32	4	Y
Things made out of wood	Bookshelf	2.33	1.75	0.75	3.08	5	Y
Things made out of wood	Trunk	2.45	2.29	0.93	5.25	2	Y
Things made out of wood	Gate	2.5	1.66	0.66	2.75	2	Y
Things made out of wood	Shed	2.5	1.72	0.69	2.95	8	Y
Things made out of wood	ladder	2.5	1.98	0.49	3.92	1	Y
Things made out of wood	Cooking Spoon	2.6	1.56	0.6	2.44	5	Y
Things made out of wood	Basket	2.67	1.31	0.49	1.72	1	Y
Things made out of wood	Headboard	2.76	1.87	0.68	3.51	5	Y
Things made out of wood	Tree	2.89	2.59	0.9	6.73	10	Y
Things made out of wood	Hammer	2.93	1.53	0.52	2.35	2	Y
Things made out of wood	Decking	3.05	1.77	0.58	3.15	1	Y
Things made out of wood	Ruler	3.05	1.4	0.46	1.95	3	Y
Things made out of wood	Wood Carving	3.05	2.33	0.76	5.45	1	Y
Things made out of wood	Window Frame	3.1	1.41	0.45	1.99	4	Y
Things made out of wood	Kitchen Top	3.12	1.6	0.51	2.57	2	Y
Things made out of wood	Floorboard	3.14	2.01	0.64	4.03	3	Y
Things made out of wood	Crate	3.25	2	0.62	3.99	1	Y
Things made out of wood	Nail	3.25	1.79	0.55	3.19	1	N
Things made out of wood	Racket	3.27	1.65	0.5	2.73	1	Y
Things made out of wood	Jewellery Stand	3.31	1.79	0.54	3.21	2	Y
Things made out of wood	Chopping Board	3.33	1.78	0.53	3.17	2	Y
Things made out of wood	Door wedge	3.38	1.94	0.57	3.76	1	Y
Things made out of wood	Staircase	3.43	1.59	0.46	2.53	1	Y
Things made out of wood	Fruit bowl	3.5	2.06	0.59	4.25	2	Y
Things made out of wood	Cricket Bat	3.65	1.85	0.51	3.43	4	Y
Things made out of wood	Noticeboard	3.67	1.67	0.46	2.78	1	Y
Things made out of wood	Scaffolding	3.67	1.31	0.36	1.72	1	Y
Things made out of wood	House	3.78	1.72	0.46	2.95	1	Y
Things made out of wood	Boat	3.9	1.51	0.39	2.29	1	Y
Things made out of wood	Match	4.1	1.95	0.48	3.79	2	Y
Things made out of wood	Drumsticks	4.14	1.78	0.43	3.17	1	Y
Things made out of wood	Parasol	4.22	1.62	0.38	2.62	1	N
Things made out of wood	Coffin	4.29	2.21	0.52	4.87	1	Y
Things made out of wood	Truncheon	4.29	2.29	0.53	5.27	1	Y
Things made out of wood	Clog	4.4	2.06	0.47	4.24	2	Y
Things that are large	Person	1.93	1.53	0.79	2.33	2	Y
Things that are large	Elephant	2.24	2.29	1.02	5.23	27	Y
Things that are large	Lorry/ truck	2.35	2.17	0.92	4.73	7	Y
Things that are large	Tennis Court	2.44	1.8	0.74	3.25	1	Y
Things that are large	Pool	2.47	1.73	0.7	2.99	1	Y
Things that are large	Bus	2.5	2.18	0.87	4.75	11	Y
Things that are large	Lake	2.52	1.87	0.74	3.49	1	Y
Things that are large	Plane	2.52	2.17	0.86	4.73	21	Y
Things that are large	Classroom	2.6	1.43	0.55	2.04	2	Y
Things that are large	Mountain	2.62	2.13	0.81	4.52	12	Y
Things that are large	Whale	2.62	2.36	0.9	5.57	7	Y
Things that are large	Bridge	2.7	1.52	0.56	2.31	1	Y
Things that are large	Dinosaur	2.76	2.27	0.82	5.13	1	Y
Things that are large	Giraffe	2.85	1.85	0.65	3.43	2	Y
Things that are large	Crane	2.86	1.49	0.52	2.22	2	Y
Things that are large	Big pack of Cereal	2.88	1.87	0.65	3.52	1	Y
Things that are large	Block of Flats	3	2.07	0.69	4.29	4	Y
Things that are large	Earth	3.05	2.03	0.67	4.14	7	Y
Things that are large	Oak Tree	3.05	1.79	0.59	3.19	5	Y
Things that are large	giant redwood tree	3.05	1.79	0.59	3.19	1	Y
Things that are large	Castle	3.1	2.11	0.68	4.47	1	Y
Things that are large	Giant	3.1	2.32	0.75	5.39	5	Y
Things that are large	Planet	3.19	2.11	0.66	4.44	2	Y
Things that are large	Cathedral	3.24	2.11	0.65	4.47	1	Y
Things that are large	Ocean	3.33	2.36	0.71	5.56	5	Y
Things that are large	Sky Scraper	3.33	2.3	0.69	5.27	10	Y
Things that are large	sea	3.33	1.68	0.5	2.82	3	Y
Things that are large	Island	3.35	1.8	0.54	3.23	1	Y
Things that are large	Great White Shark	3.38	2.1	0.62	4.43	1	Y
Things that are large	Football Stadium	3.48	2.11	0.61	4.44	2	Y
Things that are large	Cruise Ship	3.52	2.13	0.61	4.54	7	Y
Things that are large	Sun	3.52	2.13	0.61	4.54	10	Y
Things that are large	Big Ben	3.57	2.06	0.58	4.24	3	Y
Things that are large	London Eye	3.62	1.99	0.55	3.95	1	Y
Things that are large	Volcano	3.62	2.36	0.65	5.57	1	Y
Things that are large	Eiffel Tower	3.67	2.15	0.59	4.6	1	Y
Things that are large	Country	3.71	2	0.54	4.01	3	Y
Things that are large	Houses of Parliament	3.71	2.29	0.62	5.25	2	Y
Things that are large	Desert	3.76	2.11	0.56	4.47	1	Y
Things that are large	Moon	3.76	1.97	0.52	3.9	5	Y
Things that are large	O2 in London	3.76	1.92	0.51	3.71	1	Y
Things that are large	Gerkin (London building)	3.81	2.04	0.54	4.15	2	Y
Things that are large	Louvre (Paris Museum)	3.86	1.88	0.49	3.55	1	Y
Things that are large	Body Builder	3.95	1.72	0.44	2.95	1	Y
Things that are large	Great Wall of China	4.1	2.02	0.49	4.09	1	Y
Things that are large	Matterhorn (Mountain)	4.1	1.97	0.48	3.9	1	Y
Things that are large	St Bernard’s Dog	4.21	1.73	0.41	3.01	1	Y
Things that are large	Burg Khalifa (Dubai Building)	4.57	1.97	0.43	3.86	1	Y
Things that are large	Solar System	4.65	2.37	0.51	5.63	2	Y
Things that are large	Time	5.45	2.11	0.66	4.47	1	Y
Things that are large	50 note	5	1.47	0.44	1.71	1	Y
Things that are round	Ball	1.29	2	1.55	4.01	50	Y
Things that are round	Pot	1.88	1.18	0.63	1.4	1	Y
Things that are round	Egg	1.89	1.29	0.68	1.65	1	Y
Things that are round	Wheel	1.95	1.69	0.87	2.85	1	Y
Things that are round	Tyre	2.1	1.9	0.9	3.61	10	Y
Things that are round	Orange	2.2	1.6	0.73	2.56	16	Y
Things that are round	Cup / mug	2.25	1.3	0.58	1.69	4	Y
Things that are round	Bowl	2.33	1.83	0.79	3.37	4	Y
Things that are round	Clock	2.33	1.89	0.81	3.56	15	Y
Things that are round	goldfish bowl	2.33	2.11	0.91	4.45	1	Y
Things that are round	Steering Wheels	2.35	1.28	0.54	1.63	2	Y
Things that are round	Apple	2.39	1.42	0.59	2.02	9	Y
Things that are round	Plate	2.39	1.67	0.7	2.79	10	Y
Things that are round	Ring	2.45	1.63	0.67	2.65	7	Y
Things that are round	Coin	2.74	1.86	0.68	3.46	8	Y
Things that are round	Beans	2.75	1.48	0.54	2.19	1	Y
Things that are round	Grapefruit	2.79	1.28	0.46	1.64	2	Y
Things that are round	Globe	2.81	1.76	0.63	3.11	6	Y
Things that are round	Moon	2.85	1.82	0.64	3.33	8	Y
Things that are round	Bottom	2.88	1.76	0.61	3.11	1	N
Things that are round	Sun	2.9	2.26	0.78	5.09	12	Y
Things that are round	Letter 'O'	3.15	2.22	0.7	4.93	1	Y
Things that are round	Record	3.2	1.94	0.61	3.76	2	Y
Things that are round	World	3.2	1.66	0.52	2.76	8	Y
Things that are round	Cherry	3.21	1.47	0.46	2.17	1	Y
Things that are round	Face	3.23	1.53	0.47	2.33	3	Y
Things that are round	head	3.23	1.16	0.55	1.35	1	Y
Things that are round	Pizza	3.3	1.79	0.54	3.21	1	Y
Things that are round	Pea	3.35	1.98	0.59	3.93	3	Y
Things that are round	Eye	3.4	1.89	0.56	3.57	4	Y
Things that are round	Bottle	3.45	1.37	0.4	1.88	1	Y
Things that are round	Coaster	3.5	1.73	0.49	3	2	Y
Things that are round	Frisbee	3.55	1.96	0.55	3.85	1	Y
Things that are round	Can	3.57	1.5	0.42	2.24	2	Y
Things that are round	Planet	3.65	1.9	0.52	3.63	1	Y
Things that are round	Pearl	3.68	1.78	0.48	3.16	1	Y
Things that are round	Dartboard	3.9	1.76	0.45	3.09	2	Y
Things that are round	Tree trunk	4.16	1.81	0.44	3.29	2	Y
Things that are round	Lightbulb	4.18	1.8	0.43	3.24	1	Y
Things that are round	Traffic Light	4.2	1.56	0.37	2.43	1	Y
Things that are round	Mushroom	4.26	2	0.47	3.98	1	Y
Things that are round	Porthole	4.37	1.9	0.43	3.6	1	Y
Things that are round	Tunnel	4.37	1.85	0.42	3.41	1	Y
Things that are round	Gobstopper	4.42	1.87	0.42	3.51	1	Y
Things that are round	Pringles Tube	4.44	1.54	0.35	2.36	1	Y
Things that are round	Roundabout	4.45	1.88	0.42	3.55	3	Y
Things that are round	Tennis Racket	4.63	0.86	0.19	0.73	2	Y
Things that are round	table tennis bat	4.63	1.81	0.55	2.9	1	Y
Things that are round	M25	4.7	1.9	0.4	3.6	1	Y
Things that are round	Tepee	4.7	1.85	0.39	3.41	1	N
Things that are round	Candle top	5.07	1.44	0.28	2.06	3	Y
Things that are round	Telephone Pole	5.2	1.38	0.27	1.89	1	Y
Things that are round	Insect	5.75	1.3	0.23	1.69	1	Y
Things that are round	Zorb	5.75	1.3	0.23	1.69	1	Y
Things that are round	Sleeve end	5.81	1.29	0.22	1.65	2	Y
Things that are small	Ant	1.7	1.58	0.93	2.51	31	Y
Things that are small	Mouse	2.05	1.62	0.79	2.62	5	Y
Things that are small	Small bottle	2.16	1.76	0.81	3.08	1	Y
Things that are small	Watch	2.18	1.72	0.79	2.97	1	Y
Things that are small	Baby	2.21	1.96	0.89	3.85	6	Y
Things that are small	Key	2.21	1.32	0.6	1.75	5	Y
Things that are small	Fly	2.32	1.59	0.69	2.53	7	Y
Things that are small	Grape	2.45	1.5	0.61	2.25	2	Y
Things that are small	Spider	2.47	1.43	0.58	2.04	8	Y
Things that are small	Pea	2.48	2.28	0.92	5.2	3	Y
Things that are small	Grass	2.54	1.5	0.59	2.25	2	Y
Things that are small	Button	2.6	2.2	0.85	4.84	4	Y
Things that are small	Golf ball	2.6	1.93	0.74	3.74	3	Y
Things that are small	Needle	2.6	1.53	0.59	2.34	10	Y
Things that are small	Bug	2.65	2.15	0.81	4.63	1	Y
Things that are small	Water	2.67	1.7	0.64	2.89	1	Y
Things that are small	Peg	2.78	1.36	0.49	1.84	2	Y
Things that are small	Earrings	2.84	1.9	0.67	3.61	1	Y
Things that are small	Marble	2.84	1.72	0.61	2.98	4	Y
Things that are small	Pencil	2.89	1.21	0.42	1.46	3	Y
Things that are small	Butterfly	3	1.83	0.61	3.33	1	Y
Things that are small	Drill	3	1.77	0.59	3.14	1	N
Things that are small	Pin	3	2.29	0.76	5.24	10	Y
Things that are small	Screw	3	1.65	0.55	2.74	2	Y
Things that are small	Daisy	3.06	1.65	0.54	2.72	1	Y
Things that are small	Leaf	3.06	1.82	0.59	3.31	1	Y
Things that are small	Flower	3.13	1.59	0.51	2.52	2	Y
Things that are small	Necklace	3.15	1.35	0.43	1.82	1	Y
Things that are small	Locket	3.17	1.8	0.57	3.25	1	Y
Things that are small	Bedside Table	3.18	1.4	0.44	1.97	1	Y
Things that are small	Mosquito	3.2	2.01	0.63	4.06	1	Y
Things that are small	Caterpillar	3.24	1.55	0.48	2.42	1	Y
Things that are small	Cotton bud	3.24	1.77	0.55	3.12	2	Y
Things that are small	Fingernail	3.24	2.35	0.73	5.51	9	Y
Things that are small	Wren	3.36	1.91	0.57	3.66	2	Y
Things that are small	Ladybird	3.4	2.11	0.62	4.44	4	Y
Things that are small	Pinhead	3.62	1.86	0.51	3.47	2	Y
Things that are small	Childs Shoe	3.63	1.72	0.47	2.97	1	Y
Things that are small	Lock	3.72	1.73	0.47	2.98	1	Y
Things that are small	Pine Needles	3.8	2.04	0.54	4.16	1	Y
Things that are small	Crumb	3.81	2.48	0.65	6.15	1	Y
Things that are small	Ball Bearings	4	2.39	0.6	5.7	1	Y
Things that are small	Sequin	4.05	2.48	0.61	6.15	1	Y
Things that are small	Shell	4.11	1.68	0.41	2.83	1	Y
Things that are small	Diamond	4.3	1.65	0.38	2.71	4	Y
Things that are small	Mustard Seed	4.33	2.32	0.54	5.37	1	Y
Things that are small	Sprinkles / hundreds and thousands	4.35	1.77	0.41	3.13	3	Y
Things that are small	Bacteria	4.52	2.15	0.48	4.63	5	Y
Things that are small	Metal Solder Ball	4.69	1.99	0.42	3.96	1	Y
Things that are small	Salt	4.72	1.97	0.42	3.87	1	Y
Things that are small	salt cell	4.72	1.9	0.75	3.71	1	Y
Things that are small	Atom	4.95	2.36	0.48	5.57	8	Y
Things that are small	5p coin	5	1.45	0.79	2.1	2	Y
Things that are small	Dust	5.05	2.16	0.43	4.65	9	Y
Things that are small	Parasite	5.05	1.84	0.36	3.38	1	Y
Things that are small	Text on an envelope	5.06	1.8	0.36	3.23	1	Y
Things that are small	Proton	5.71	1.39	0.24	1.92	1	Y
Things that are soft	Bed	1.22	1.23	1.01	1.51	10	Y
Things that are soft	Sofa	1.39	1.16	0.83	1.35	5	Y
Things that are soft	Jumper	1.56	0.96	0.62	0.91	6	Y
Things that are soft	Blanket	1.68	1.45	0.86	2.11	7	Y
Things that are soft	Cat	1.68	1.17	0.7	1.37	3	Y
Things that are soft	Dog	1.72	1.1	0.64	1.2	5	Y
Things that are soft	Pillow	1.75	1.95	1.11	3.79	10	Y
Things that are soft	Cotton Wool	1.76	1.72	0.98	2.94	12	Y
Things that are soft	Cushion	1.76	1.66	0.94	2.75	16	Y
Things that are soft	Towel	1.79	1.47	0.82	2.17	9	Y
Things that are soft	Chair	2	1.6	0.8	2.57	1	Y
Things that are soft	Feather	2	1.69	0.85	2.86	16	Y
Things that are soft	Peach	2	1.33	0.67	1.76	2	Y
Things that are soft	Hands	2.06	1.11	0.54	1.23	1	Y
Things that are soft	Baby skin	2.15	1.77	0.82	3.13	2	Y
Things that are soft	Mattress	2.2	1.78	0.81	3.16	6	Y
Things that are soft	Teddy Bear	2.24	1.9	0.85	3.61	12	Y
Things that are soft	Bread	2.29	1.32	0.58	1.74	2	Y
Things that are soft	Strawberry	2.29	1.58	0.69	2.49	1	Y
Things that are soft	Rubber Ball	2.3	1.49	0.65	2.21	2	Y
Things that are soft	Bunny	2.32	1.95	0.84	3.8	4	Y
Things that are soft	Lamb	2.32	1.78	0.77	3.16	2	Y
Things that are soft	Washing Tablet	2.33	1.37	0.59	1.89	1	N
Things that are soft	Tissue	2.35	1.88	0.8	3.52	2	Y
Things that are soft	Curtain	2.36	1.39	0.59	1.94	2	Y
Things that are soft	Baby Blanket	2.37	1.66	0.7	2.76	1	Y
Things that are soft	Apple Juice	2.4	0.8	0.33	0.64	1	N
Things that are soft	Skin	2.44	1.83	0.75	3.36	3	Y
Things that are soft	Slippers	2.5	1.71	0.68	2.92	1	Y
Things that are soft	Sponge	2.53	1.96	0.77	3.83	2	Y
Things that are soft	Wool	2.55	1.99	0.78	3.95	10	Y
Things that are soft	Handkerchief	2.56	1.3	0.51	1.69	1	Y
Things that are soft	Banana	2.57	1.29	0.5	1.67	1	Y
Things that are soft	Tomato	2.57	1.55	0.6	2.39	1	Y
Things that are soft	Babies Cheek	2.58	1.84	0.71	3.4	1	Y
Things that are soft	Poodle	2.6	1.62	0.62	2.64	1	Y
Things that are soft	Duck	2.62	1.15	0.44	1.31	2	Y
Things that are soft	Water	2.63	2.45	0.93	5.98	1	N
Things that are soft	Tennis Ball	2.71	1.67	0.62	2.78	1	Y
Things that are soft	Hair	2.84	1.93	0.68	3.71	5	Y
Things that are soft	Clingfilm	2.86	1.64	0.57	2.69	1	N
Things that are soft	Flower	2.87	1.36	0.47	1.85	1	Y
Things that are soft	Babies Bottom	2.95	1.85	0.63	3.42	2	Y
Things that are soft	Velvet	3	2.17	0.72	4.7	1	Y
Things that are soft	Rose petals	3.11	2.11	0.68	4.43	1	Y
Things that are soft	Caterpillar	3.15	1.29	0.41	1.67	1	Y
Things that are soft	Duster	3.16	1.95	0.62	3.82	1	Y
Things that are soft	Ice cream	3.2	1.64	0.51	2.69	1	Y
Things that are soft	Cloud	3.24	2.18	0.67	4.77	1	Y
Things that are soft	Egg Whites	3.29	2.22	0.67	4.92	1	Y
Things that are soft	Duckling	3.35	1.49	0.44	2.23	1	Y
Things that are soft	Pasta	3.36	1.49	0.44	2.23	1	Y
Things that are soft	Ascot Hat (feathers)	3.56	1.8	0.51	3.25	1	Y
Things that are soft	Marshmallow	3.67	1.98	0.54	3.94	3	Y
Things that are soft	Toothpaste	3.71	1.98	0.53	3.92	1	Y
Things that are soft	Blueberry	3.73	1.77	0.47	3.13	1	Y
Things that are soft	Leather gloves	3.76	1.73	0.46	3	1	Y
Things that are soft	Cashmere Jumper	3.79	2.21	0.58	4.9	3	Y
Things that are soft	Moss	3.82	1.62	0.42	2.62	1	Y
Things that are soft	Jellyfish	3.87	1.54	0.4	2.38	1	Y
Things that are soft	Octopus	4.08	2.02	0.5	4.08	1	Y
Things that are soft	Rotten Fruit	4.24	2.1	0.5	4.42	1	Y
Things that are soft	Dog Poo	4.33	1.99	0.46	3.96	1	Y
Things that are soft	Organs	4.82	1.46	0.3	2.15	1	Y
Things that are square	Lion	0.5	1.12	2.24	1.25	1	N
Things that are square	Squares	1.5	1.28	0.85	1.65	3	Y
Things that are square	Box	1.71	1.28	0.75	1.63	10	Y
Things that are square	Matches	1.78	1.69	0.95	2.84	1	Y
Things that are square	Paper	1.78	1.51	0.85	2.28	2	Y
Things that are square	Drawers	1.88	1.45	0.77	2.11	2	Y
Things that are square	Book	1.89	1.79	0.95	3.21	9	Y
Things that are square	Envelope	2	1.41	0.71	2	2	Y
Things that are square	Window	2	1.2	0.6	1.43	16	Y
Things that are square	TV	2.11	1.33	0.63	1.78	18	Y
Things that are square	Postcard	2.12	1.45	0.68	2.1	1	Y
Things that are square	Radio	2.13	1.45	0.68	2.12	1	Y
Things that are square	Microwave	2.18	1.29	0.59	1.67	2	Y
Things that are square	Tiles	2.19	1.37	0.63	1.87	5	Y
Things that are square	Stamp	2.21	1.36	0.62	1.85	1	Y
Things that are square	Cereal box	2.24	1.66	0.74	2.77	3	Y
Things that are square	Table/chair	2.24	1.31	0.58	1.71	24	Y
Things that are square	Photo frame	2.3	1.27	0.55	1.61	3	Y
Things that are square	Computer	2.31	1.79	0.77	3.21	1	Y
Things that are square	Smartboard	2.39	1.25	0.52	1.57	1	Y
Things that are square	display board	2.39	1.61	0.82	2.59	2	Y
Things that are square	House	2.41	1.46	0.61	2.12	5	Y
Things that are square	Fridge	2.44	1.58	0.65	2.5	2	Y
Things that are square	Coaster	2.45	1.28	0.52	1.65	3	Y
Things that are square	Suitcase	2.53	1.68	0.66	2.84	2	Y
Things that are square	Placemat	2.55	1.12	0.44	1.25	1	Y
Things that are square	Mirror	2.56	1.21	0.47	1.47	3	Y
Things that are square	Diary	2.63	1.42	0.54	2.02	1	Y
Things that are square	Lamp	2.63	2.06	0.78	4.23	1	Y
Things that are square	Vase	2.64	1.77	0.67	3.14	1	Y
Things that are square	Board	2.67	1.46	0.55	2.13	2	Y
Things that are square	noticeboard	2.67	1.5	0.34	2.25	1	Y
Things that are square	Cheeseboard	2.75	1.18	0.43	1.39	1	Y
Things that are square	Oven	2.78	1.58	0.57	2.51	3	Y
Things that are square	Plate	2.8	2.32	0.83	5.36	2	Y
Things that are square	Sponge	2.82	1.62	0.57	2.62	1	Y
Things that are square	Train	2.83	2.54	0.9	6.47	1	Y
Things that are square	Stool	2.85	1.79	0.63	3.21	2	Y
Things that are square	Whiteboard	2.89	1.45	0.5	2.09	1	Y
Things that are square	Clock	2.91	1.62	0.56	2.63	3	Y
Things that are square	Handbag	2.91	1.93	0.66	3.72	3	Y
Things that are square	alarm clock	2.91	1.78	0.96	3.03	1	Y
Things that are square	bag	2.91	1.99	0.56	3.96	1	Y
Things that are square	Set Square	2.93	1.84	0.63	3.4	1	Y
Things that are square	Bread	3	1.7	0.57	2.89	1	Y
Things that are square	Dominos	3	1.91	0.64	3.65	1	Y
Things that are square	Pizza	3.1	2.59	0.84	6.69	1	Y
Things that are square	Cracker	3.11	1.7	0.55	2.88	1	Y
Things that are square	Light Switch	3.11	1.7	0.55	2.88	1	Y
Things that are square	Sandwich	3.12	1.57	0.5	2.46	2	Y
Things that are square	Post it note	3.14	1.78	0.57	3.17	1	Y
Things that are square	Sink	3.17	1.71	0.54	2.92	2	Y
Things that are square	Lego	3.18	1.85	0.58	3.44	3	Y
Things that are square	Chequers Board	3.2	1.36	0.43	1.86	1	Y
Things that are square	Dice	3.25	1.73	0.53	2.99	7	Y
Things that are square	Radiator	3.25	1.71	0.53	2.94	1	Y
Things that are square	Tupperware	3.29	1.6	0.49	2.56	1	Y
Things that are square	Cheese Grater	3.3	1.73	0.52	3.01	1	Y
Things that are square	Biscuit Tin	3.33	1.76	0.53	3.11	2	Y
Things that are square	Handkerchief	3.43	1.84	0.54	3.39	3	Y
Things that are square	Flower bed	3.44	1.95	0.57	3.8	1	Y
Things that are square	Squash Court	3.5	1.77	0.51	3.12	1	Y
Things that are square	PowerPoint	3.55	2.02	0.57	4.07	1	Y
Things that are square	plug socket	3.55	1.44	0.41	2.07	1	Y
Things that are square	Cricket Pitch	3.58	1.89	0.53	3.58	4	Y
Things that are square	Chess Board	3.67	1.83	0.5	3.37	2	Y
Things that are square	Safe	3.68	1.69	0.46	2.85	1	Y
Things that are square	Picnic Blanket	3.9	1.19	0.31	1.42	1	Y
Things that are square	Rubix Cube	4.15	1.62	0.39	2.63	1	Y
Things that are square	Town Square	4.24	1.66	0.39	2.77	1	Y
Things that are square	Cheese Slice	4.29	1.49	0.35	2.21	1	Y
Things that are square	Boxing Ring	4.47	1.82	0.41	3.3	1	Y
Things that are square	St Peters Square	4.56	1.95	0.43	3.8	1	Y
Things that are square	Trafalgar Square	4.61	1.98	0.43	3.9	1	Y
Things that are thin	Pencil/pen	2.24	1.74	0.78	3.04	20	Y
Things that are thin	Needle	2.29	1.8	0.79	3.25	19	Y
Things that are thin	Magazine	2.42	1.23	0.51	1.51	1	Y
Things that are thin	Twig / stick	2.45	1.4	0.57	1.95	2	Y
Things that are thin	Plastic	2.5	1.38	0.55	1.92	1	Y
Things that are thin	Ruler	2.52	1.37	0.54	1.87	5	Y
Things that are thin	metal ruler	2.52	1.62	0.66	2.25	1	Y
Things that are thin	Wire	2.57	1.29	0.5	1.67	6	Y
Things that are thin	Paper	2.62	1.84	0.7	3.38	22	Y
Things that are thin	Snake	2.63	1.36	0.52	1.86	5	Y
Things that are thin	Envelope	2.65	1.49	0.56	2.23	1	Y
Things that are thin	Models	2.76	2.27	0.82	5.13	3	Y
Things that are thin	Book	2.79	1.42	0.51	2.03	6	Y
Things that are thin	Necklace	2.83	1.3	0.46	1.69	1	Y
Things that are thin	Post it note	2.9	1.73	0.6	2.99	1	Y
Things that are thin	Straw	2.9	1.63	0.56	2.66	3	Y
Things that are thin	Cloth	2.95	1.39	0.47	1.94	1	Y
Things that are thin	Coin	3	1.58	0.53	2.5	1	Y
Things that are thin	Hair	3	1.72	0.57	2.95	2	Y
Things that are thin	Credit Card	3.05	1.73	0.57	3	1	Y
Things that are thin	Knitting Needle	3.1	1.48	0.48	2.18	1	Y
Things that are thin	Ribbon	3.1	1.04	0.34	1.09	1	Y
Things that are thin	Cable	3.11	1.55	0.5	2.41	1	Y
Things that are thin	Bread	3.13	1.75	0.56	3.05	2	Y
Things that are thin	Twine	3.19	1.47	0.46	2.15	1	Y
Things that are thin	Sculptures	3.2	1.72	0.54	2.96	1	N
Things that are thin	Biscuit / wafer	3.22	1.81	0.56	3.28	3	Y
Things that are thin	Cigarette	3.26	1.55	0.48	2.4	1	Y
Things that are thin	Cricket Stump	3.27	1.48	0.45	2.2	1	Y
Things that are thin	Grass	3.29	1.52	0.46	2.3	4	Y
Things that are thin	Tablet	3.29	1.6	0.49	2.56	2	Y
Things that are thin	Crisp	3.3	1.65	0.5	2.71	1	Y
Things that are thin	TV Screen	3.32	1.89	0.57	3.58	4	Y
Things that are thin	Chocolate Thins	3.33	1.49	0.45	2.22	1	Y
Things that are thin	Napkin	3.37	1.38	0.41	1.92	1	Y
Things that are thin	Cheese String	3.39	1.7	0.5	2.9	1	Y
Things that are thin	Glass	3.39	1.42	0.42	2.02	4	Y
Things that are thin	Skewer	3.39	1.67	0.49	2.79	1	Y
Things that are thin	Stamp	3.4	1.32	0.39	1.74	1	Y
Things that are thin	Flower stem	3.42	1.14	0.33	1.3	2	Y
Things that are thin	Nose	3.45	1.78	0.52	3.16	1	Y
Things that are thin	Laptop	3.52	1.94	0.55	3.77	1	Y
Things that are thin	Paintbrush	3.53	1.71	0.48	2.92	1	Y
Things that are thin	Spaghetti	3.55	1.63	0.46	2.65	3	Y
Things that are thin	Table	3.64	1.77	0.49	3.14	1	Y
Things that are thin	Sheet	3.65	1.49	0.41	2.23	4	Y
Things that are thin	Rug	3.82	1.65	0.43	2.73	1	Y
Things that are thin	Silk	3.86	1.64	0.42	2.69	1	Y
Things that are thin	Skin	3.89	2.38	0.61	5.65	2	Y
Things that are thin	skinny person	3.89	1.92	0.43	3.69	3	Y
Things that are thin	TapeMeasure	3.9	1.8	0.46	3.23	3	Y
Things that are thin	Clingfilm	3.95	1.96	0.5	3.84	1	Y
Things that are thin	Eyelash	4.06	1.78	0.44	3.16	1	Y
Things that are thin	Photos	4.06	1.65	0.41	2.72	1	Y
Things that are thin	Giraffe Neck	4.11	1.94	0.47	3.77	1	Y
Things that are thin	1 way street	4.13	2.09	0.51	4.36	1	N
Things that are thin	Bank Note	4.15	2.06	0.5	4.23	1	Y
Things that are thin	Letterbox	4.21	1.32	0.31	1.74	1	Y
Things that are thin	Sock	4.23	1.58	0.37	2.49	1	Y
Things that are thin	Clock second hand	4.29	1.67	0.39	2.8	1	Y
Things that are thin	Light switch	4.3	1.9	0.44	3.61	1	Y
Things that are thin	Graphene	4.38	2.02	0.46	4.08	2	Y
Things that are thin	Whippet	4.53	2.03	0.45	4.12	1	Y
Things that are thin	Peter Crouch	4.83	1.67	0.35	2.81	1	Y
Things that are thin	Salad forks	4.83	2.54	0.53	6.47	1	Y
Things that can hold water	Cup / mug	1.48	1.68	1.14	2.82	15	Y
Things that can hold water	Bottle	1.57	2.06	1.31	4.24	14	Y
Things that can hold water	Bucket	1.62	2.01	1.24	4.05	21	Y
Things that can hold water	Jug	1.67	2.05	1.23	4.22	22	Y
Things that can hold water	measuring jug	1.67	0.95	0.57	0.9	1	Y
Things that can hold water	Glass	1.7	1.85	1.09	3.41	32	Y
Things that can hold water	Bowl	1.81	2.08	1.15	4.34	15	Y
Things that can hold water	Kettle	1.9	1.92	1.014	3.71	17	Y
Things that can hold water	Watering can	2.14	2.05	0.96	4.22	15	Y
Things that can hold water	Teapot	2.19	1.87	0.854	3.49	3	Y
Things that can hold water	Beaker	2.25	1.61	0.72	2.59	4	Y
Things that can hold water	tumbler	2.25	2.05	0.42	4.2	1	Y
Things that can hold water	Pan	2.37	1.35	0.57	1.81	11	Y
Things that can hold water	Bath	2.38	2.06	0.87	4.24	15	Y
Things that can hold water	Water Butt	2.41	1.88	0.78	3.54	3	Y
Things that can hold water	Barrel	2.62	2.15	0.824	4.62	2	Y
Things that can hold water	Sink	2.62	2.1	0.8	4.43	6	Y
Things that can hold water	Wine glass	2.68	1.69	0.63	2.85	1	Y
Things that can hold water	Box	2.75	1.68	0.61	2.81	1	Y
Things that can hold water	Spoon	2.9	1.9	0.66	3.61	2	Y
Things that can hold water	Hands	3.16	1.63	0.52	2.66	1	Y
Things that can hold water	Pool	3.29	2.12	0.64	4.49	2	Y
Things that can hold water	Drain	3.31	1.65	0.5	2.71	3	Y
Things that can hold water	Well	3.35	2.2	0.66	4.83	3	Y
Things that can hold water	Canteen	3.41	2.06	0.604	4.24	2	Y
Things that can hold water	Reservoir	3.52	2.11	0.6	4.44	2	Y
Things that can hold water	Fountain	3.75	1.95	0.52	3.79	1	Y
Things that can hold water	Bird Bath	4.19	1.87	0.45	3.49	1	Y
Things that can hold water	Sponge	4.65	1.68	0.36	2.83	1	Y
Things that can hold water	Test tube	4.71	1.72	0.37	2.97	2	Y
Things that can hold water	Channel	4.85	1.74	0.36	3.03	1	Y
Things that can hold water	Bladder	5	1.69	0.34	2.84	2	Y
Things that fly	Bird	1.05	1.4	1.33	1.95	38	Y
Things that fly	Pigeon	1.62	1.36	0.84	1.85	2	Y
Things that fly	Butterfly	1.67	1.76	1.05	3.11	17	Y
Things that fly	Crow	1.76	1.23	0.7	1.51	3	Y
Things that fly	Robin	1.8	1.36	0.76	1.86	10	Y
Things that fly	Bee/fly	1.84	1.76	0.96	3.08	22	Y
Things that fly	Moth	1.84	1.46	0.79	2.13	1	Y
Things that fly	Seagull	1.9	1.38	0.73	1.9	5	Y
Things that fly	Blackbird	1.9	1.48	0.78	2.18	1	Y
Things that fly	Eagle	2.1	1.77	0.84	3.13	14	Y
Things that fly	Sparrow	2.1	1.61	0.77	2.59	8	Y
Things that fly	Ladybird	2.18	1.65	0.76	2.73	5	Y
Things that fly	Bat	2.19	1.76	0.8	3.11	26	Y
Things that fly	Dragonfly	2.21	1.7	0.77	2.9	5	Y
Things that fly	dragon	2.21	1.82	0.72	3.31	2	Y
Things that fly	Owl	2.29	1.58	0.69	2.49	7	Y
Things that fly	Daddy Long Legs	2.3	1.42	0.62	2.01	1	Y
Things that fly	Swan	2.5	1.53	0.61	2.35	2	Y
Things that fly	Swallow	2.65	1.74	0.66	3.03	2	Y
Things that fly	Goose	2.67	1.58	0.59	2.51	6	Y
Things that fly	Beetle	2.67	1.4	0.52	1.96	4	Y
Things that fly	Bluetit	2.76	1.77	0.64	3.13	1	Y
Things that fly	Kestrel	2.79	1.85	0.66	3.43	1	Y
Things that fly	Wren	2.85	2.01	0.71	4.03	2	Y
Things that fly	Chaffinch	3.1	2.1	0.68	4.39	2	Y
Things that fly	Bird of Prey	3.2	2.06	0.64	4.26	2	Y
Things that fly	Cuckoo	3.29	1.72	0.52	2.97	1	Y
Things that fly	Albatross	3.5	1.91	0.55	3.65	5	Y
Things that fly	Kingfisher	3.61	1.83	0.51	3.35	1	Y
Things that fly	Flamingo	3.63	1.62	0.45	2.61	2	Y
Things that fly	Flying Ant	3.8	1.69	0.44	2.86	6	Y
Things that fly	Flying Fish	4.12	1.74	0.42	3.04	3	Y
Things that fly	Flying Squirrel	4.22	1.58	0.37	2.51	9	Y
Things that fly	Flying fox	4.58	1.71	0.37	2.91	4	Y
Things that fly	Kangaroo (its bounds)	4.2	2.4	0.57	5.76	1	N
Things that have handles	Rug	1	0.7	0.7	0.49	1	N
Things that have handles	Coffee Mug	1.62	1.99	1.23	3.95	10	Y
Things that have handles	Cup	1.81	1.99	1.1	3.96	17	Y
Things that have handles	Jug	1.81	1.99	1.1	3.96	14	Y
Things that have handles	Fork	1.82	1.34	0.74	1.79	10	Y
Things that have handles	Door	1.86	1.91	1.03	3.65	31	Y
Things that have handles	Knife	1.94	1.39	0.72	1.94	7	Y
Things that have handles	Shopping Bag	2.05	1.61	0.79	2.58	4	Y
Things that have handles	Spoon	2.13	1.62	0.76	2.61	5	Y
Things that have handles	Handbag	2.16	1.81	0.84	3.29	7	Y
Things that have handles	Drawers	2.17	1.92	0.88	3.69	2	Y
Things that have handles	Cupboard	2.2	1.66	0.75	2.76	4	Y
Things that have handles	Car	2.22	1.31	0.59	1.73	8	Y
Things that have handles	Bike	2.26	1.77	0.78	3.14	2	Y
Things that have handles	Teapot/kettle	2.33	2.05	0.88	4.22	14	Y
Things that have handles	Saucepan	2.37	1.75	0.74	3.07	7	Y
Things that have handles	Briefcase	2.38	1.94	0.82	3.76	3	Y
Things that have handles	Saw	2.5	1.42	0.57	2.03	2	Y
Things that have handles	Washing up Bowl	2.5	1.2	0.48	1.45	1	Y
Things that have handles	Bucket	2.52	2.01	0.8	4.06	2	Y
Things that have handles	Tray	2.56	1.61	0.63	2.58	1	Y
Things that have handles	Suitcase	2.71	1.88	0.69	3.54	11	Y
Things that have handles	Screwdriver	2.81	1.42	0.51	2.03	1	Y
Things that have handles	Fridge	2.83	1.57	0.55	2.47	6	Y
Things that have handles	Basket	2.89	1.85	0.64	3.43	1	Y
Things that have handles	Spade	2.89	2.11	0.73	4.43	5	Y
Things that have handles	Stanley Knife	2.94	1.75	0.6	3.06	1	Y
Things that have handles	Telephone	3.09	1.56	0.5	2.45	1	Y
Things that have handles	Train	3.2	1.6	0.5	2.56	2	Y
Things that have handles	Garden Fork	3.25	1.6	0.49	2.56	1	Y
Things that have handles	Computer Case	3.35	1.75	0.52	3.05	1	Y
Things that have handles	Wheelbarrow	3.37	1.93	0.57	3.71	1	Y
Things that have handles	Toothbrush	3.38	1.55	0.46	2.39	3	Y
Things that have handles	Clock Handles	3.45	1.23	0.36	1.52	1	Y
Things that have handles	Childs Toy	3.46	1.15	0.33	1.33	1	Y
Things that have handles	Ramp	3.5	1.84	0.53	3.39	1	Y
Things that have handles	Toilet	3.55	1.23	0.35	1.52	1	Y
Things that have handles	Window Latch	3.59	1.78	0.5	3.18	5	Y
Things that have handles	Can Opener	3.6	1.99	0.55	3.97	1	Y
Things that have handles	Wok	3.61	2.06	0.57	4.24	2	Y
Things that have handles	Sword	3.78	2.04	0.54	4.17	1	Y
Things that have handles	Collider	3.94	1.86	0.47	3.47	1	Y
Things that have handles	Hedge trimmer	3.94	1.68	0.43	2.83	1	Y
Things that have handles	Ottoman	4.1	2.17	0.53	4.69	1	Y
Things that have handles	Paint tin	4.22	1.75	0.41	3.06	1	Y
Things that have handles	Bath Support	4.39	1.34	0.31	1.79	2	Y
Things that have handles	Person	4.43	1.18	0.27	1.39	1	N
Things that have stripes	Zebra	1.52	1.65	1.09	2.73	42	Y
Things that have stripes	Tiger	1.57	1.71	1.09	2.91	21	Y
Things that have stripes	Towel	1.82	1.2	0.66	1.44	4	Y
Things that have stripes	T shirt	1.94	1.16	0.6	1.35	3	Y
Things that have stripes	Swimming Trunks	2.29	1.16	0.51	1.35	1	Y
Things that have stripes	Tie	2.35	1.19	0.51	1.4	2	Y
Things that have stripes	Painting	2.4	1.85	0.77	3.44	2	Y
Things that have stripes	Tablecloth	2.41	1.19	0.49	1.42	1	Y
Things that have stripes	Trousers/jumper	2.42	1.32	0.55	1.74	10	Y
Things that have stripes	Vase	2.42	1.66	0.69	2.74	1	Y
Things that have stripes	Tabby Cat	2.5	1.83	0.73	3.35	3	Y
Things that have stripes	Snake	2.67	1.25	0.47	1.56	2	Y
Things that have stripes	Zebra-Crossing	2.68	1.92	0.72	3.69	17	Y
Things that have stripes	Flag	2.7	1.62	0.6	2.61	7	Y
Things that have stripes	Football Shirt	2.71	1.36	0.5	1.85	7	Y
Things that have stripes	Tin	2.71	1.36	0.5	1.85	1	Y
Things that have stripes	Road lines	2.74	1.71	0.62	2.93	1	Y
Things that have stripes	Deck chair	2.82	1.34	0.48	1.79	9	Y
Things that have stripes	Bumble Bee	2.85	1.56	0.55	2.43	10	Y
Things that have stripes	Book	2.88	1.62	0.56	2.61	1	Y
Things that have stripes	Hat	2.88	1.62	0.56	2.61	2	Y
Things that have stripes	Bowtie	3	0.89	0.3	0.8	1	Y
Things that have stripes	Dalmatian	3	1.1	0.37	1.21	1	N
Things that have stripes	Police Car	3.18	1.4	0.44	1.97	1	Y
Things that have stripes	Flats	3.2	1.72	0.54	2.96	1	N
Things that have stripes	Umbrella	3.22	1.03	0.32	1.06	2	Y
Things that have stripes	Stick of Rock	3.23	1.31	0.41	1.72	3	Y
Things that have stripes	Tartan	3.29	1.9	0.58	3.62	2	Y
Things that have stripes	Blanket	3.33	1.31	0.39	1.72	2	Y
Things that have stripes	Giraffe	3.33	2.62	0.79	6.89	2	N
Things that have stripes	Fish	3.38	1.5	0.44	2.24	1	Y
Things that have stripes	Badger	3.41	1.78	0.52	3.18	2	Y
Things that have stripes	Tutu	3.5	1.69	0.48	2.85	1	Y
Things that have stripes	Prison Suit	3.69	1.76	0.48	3.09	1	Y
Things that have stripes	Grid	3.75	1.85	0.49	3.44	1	Y
Things that have stripes	Parachute	3.75	1.79	0.48	3.19	1	Y
Things that have stripes	Barber Pole	3.85	1.46	0.38	2.13	3	Y
Things that have stripes	Decking	3.88	1.45	0.37	2.11	1	Y
Things that have stripes	Window Awning	3.94	1.2	0.3	1.43	1	Y
Things that have stripes	Rainbow	4	2.02	0.51	4.1	3	Y
Things that have stripes	Seafood Sticks	4	1.9	0.48	3.6	1	Y
Things that have stripes	Lawn	4.14	1.36	0.33	1.84	2	Y
Things that have stripes	Bar code	4.2	1.96	0.47	3.86	1	Y
Things that have stripes	Bus	4.33	1.37	0.32	1.89	1	Y
Things that have stripes	Clock minute lines	4.5	1.97	0.44	3.88	1	Y
Things that have stripes	Cliff Face	4.86	1.12	0.23	1.27	1	N
Things that have wheels	Car	1.14	1.28	1.12	1.65	56	Y
Things that have wheels	Bike	1.29	1.28	0.99	1.63	31	Y
Things that have wheels	Van/truck	1.52	1.37	0.9	1.87	10	Y
Things that have wheels	Bus	1.57	1.4	0.89	1.96	13	Y
Things that have wheels	Train	1.9	1.55	0.82	2.39	21	Y
Things that have wheels	carriage	1.9	1.55	0.82	2.39	1	Y
Things that have wheels	Scooter	1.95	1.29	0.66	1.66	13	Y
Things that have wheels	Plane	2.29	1.69	0.74	2.87	6	Y
Things that have wheels	Racing Car	2.29	1.58	0.69	2.49	1	Y
Things that have wheels	Skateboard	2.29	1.69	0.74	2.87	6	Y
Things that have wheels	Caravan	2.42	1.73	0.71	2.98	2	Y
Things that have wheels	Tractor	2.57	1.73	0.67	3.01	4	Y
Things that have wheels	Railway	2.6	1.62	0.62	2.64	1	Y
Things that have wheels	Roller-skates	2.71	1.69	0.62	2.87	1	Y
Things that have wheels	Toy Car	2.81	1.53	0.54	2.34	1	Y
Things that have wheels	kid truck	2.81	1.63	0.64	2.66	1	Y
Things that have wheels	Trolley	2.9	1.63	0.56	2.66	10	Y
Things that have wheels	Tricycle	3.05	1.43	0.47	2.05	1	Y
Things that have wheels	Wagon	3.14	1.7	0.54	2.88	1	Y
Things that have wheels	Pram	3.16	1.69	0.53	2.87	9	Y
Things that have wheels	buggy	3.16	1.91	0.8	3.65	3	Y
Things that have wheels	Steam train	3.19	1.56	0.49	2.44	1	Y
Things that have wheels	Segway	3.42	1.79	0.52	3.19	1	Y
Things that have wheels	Childs plastic car	3.55	1.5	0.42	2.25	1	Y
Things that have wheels	Plant Stand	3.6	1.91	0.53	3.64	2	Y
Things that have wheels	trolly for plants	3.6	1.66	0.46	2.79	1	Y
Things that have wheels	Wheelbarrow	3.65	1.39	0.38	1.93	4	Y
Things that have wheels	WheelChair	3.67	1.67	0.46	2.79	3	Y
Things that have wheels	pushchair	3.67	1.78	0.84	3.17	1	Y
Things that have wheels	Golf Buggy	3.71	1.31	0.35	1.73	3	Y
Things that have wheels	Filing Cabinet	3.89	2.23	0.57	4.99	2	Y
Things that have wheels	Drinks cabinet	4	1.73	0.43	3	1	Y
Things that have wheels	Tea Trolley	4	1.38	0.35	1.9	1	Y
Things that have wheels	Garden Roller	4.06	1.35	0.33	1.83	1	Y
Things that have wheels	Helicopter	4.2	2.4	0.57	5.76	1	Y
Things that have wheels	Suitcase	4.45	1.5	0.34	2.25	5	Y
Things that have wheels	Hospital Bed	4.9	1.3	0.27	1.69	1	Y
Things that have wheels	Dalek (Dr Who Robot)	5.71	1.03	0.18	1.06	1	Y
Things that make a noise	Bell	1.38	1	0.72	1	5	Y
Things that make a noise	TV	1.6	1.28	0.8	1.64	14	Y
Things that make a noise	Horn	1.62	1.53	0.94	2.33	16	Y
Things that make a noise	saxophone	1.8	1.48	0.7	2.18	1	Y
Things that make a noise	Telephone	1.8	1.33	0.74	1.76	8	Y
Things that make a noise	Gun	1.81	1.5	0.83	2.25	7	Y
Things that make a noise	Radio	1.95	1.36	0.7	1.85	12	Y
Things that make a noise	Guitar	2.05	1.39	0.68	1.94	1	Y
Things that make a noise	Lawnmower	2.05	1.43	0.7	2.05	3	Y
Things that make a noise	Motorbike	2.05	1.29	0.63	1.66	2	Y
Things that make a noise	Piano	2.1	1.48	0.7	2.19	1	Y
Things that make a noise	Trumpet	2.1	1.48	0.7	2.18	7	Y
Things that make a noise	Plane	2.14	1.55	0.72	2.41	7	Y
Things that make a noise	Ambulance	2.24	1.54	0.69	2.37	1	Y
Things that make a noise	Police Car	2.24	1.51	0.67	2.28	2	Y
Things that make a noise	Thunder	2.24	1.74	0.78	3.04	7	Y
Things that make a noise	Dog	2.29	1.39	0.61	1.92	8	Y
Things that make a noise	Train	2.29	1.48	0.65	2.2	8	Y
Things that make a noise	Firework	2.33	1.61	0.69	2.6	2	Y
Things that make a noise	Birds	2.35	1.62	0.69	2.63	3	Y
Things that make a noise	Whistles	2.35	1.42	0.6	2.03	4	Y
Things that make a noise	iPod	2.41	1.46	0.61	2.12	1	Y
Things that make a noise	Church Bells	2.48	1.84	0.74	3.39	1	Y
Things that make a noise	Coffee Machine	2.52	1.62	0.64	2.63	1	Y
Things that make a noise	Engine	2.57	1.5	0.58	2.24	4	Y
Things that make a noise	Hoover	2.57	1.62	0.63	2.63	1	Y
Things that make a noise	Smoke alarm	2.62	1.59	0.61	2.52	1	Y
Things that make a noise	Baby	2.71	2	0.74	4.01	8	Y
Things that make a noise	Digger	2.74	1.45	0.53	2.09	1	Y
Things that make a noise	Drill	2.76	1.41	0.51	1.99	1	Y
Things that make a noise	Snoring	2.79	1.67	0.6	2.8	2	Y
Things that make a noise	Children playing	2.81	1.68	0.6	2.82	6	Y
Things that make a noise	Cat	2.94	1.22	0.41	1.5	2	Y
Things that make a noise	Kettle	2.95	1.83	0.62	3.35	2	Y
Things that make a noise	Balloon	3.11	1.77	0.57	3.15	1	Y
Things that make a noise	People	3.15	2.1	0.67	4.43	12	Y
Things that make a noise	Megaphone	3.2	1.78	0.56	3.16	1	Y
Things that make a noise	Hammer	3.22	1.72	0.53	2.95	2	Y
Things that make a noise	Lion	3.28	1.45	0.44	2.09	1	Y
Things that make a noise	Cheetah	3.31	1.49	0.45	2.21	1	Y
Things that make a noise	Building works	3.33	1.64	0.49	2.7	1	Y
Things that make a noise	Gorilla	3.39	1.3	0.38	1.68	1	Y
Things that make a noise	Grandfather Clock	3.5	1.77	0.51	3.15	2	Y
Things that make a noise	Restaurants	3.58	1.32	0.37	1.74	1	Y
Things that make a noise	Car brakes	3.69	1.93	0.52	3.71	1	Y
Things that make a noise	Monsoon/waves	3.9	1.76	0.45	3.09	3	Y
Things that make a noise	Busy Street	4.17	1.67	0.4	2.81	1	Y
Things that make a noise	Window closing	4.18	1.42	0.34	2.03	1	Y
Things that make a noise	Bag exploding	4.33	1.32	0.3	1.75	1	Y
Vegetables	Pear	1.5	1.5	1	2.25	1	N
Vegetables	Carrot	1.62	2.1	1.23	4.43	52	Y
Vegetables	Broccoli	1.62	2.01	1.24	4.05	13	Y
Vegetables	Beans	1.65	2.01	1.22	4.03	12	Y
Vegetables	Peas	1.76	2.02	1.15	4.09	31	Y
Vegetables	Potato	1.81	2.01	1.11	4.06	31	Y
Vegetables	Cabbage	1.86	2.03	1.09	4.12	17	Y
Vegetables	Onion	1.9	2	1.05	3.99	17	Y
Vegetables	Lettuce	1.95	2.06	1.06	4.25	4	Y
Vegetables	Cucumber	2.26	2.15	0.95	4.61	3	Y
Vegetables	Tomato	2.29	2.25	0.98	5.06	5	Y
Vegetables	Cauliflower	2.33	2.12	0.91	4.51	8	Y
Vegetables	Green Beans	2.48	1.97	0.79	3.87	1	Y
Vegetables	Grapes	2.5	2.69	1.08	7.25	1	N
Vegetables	Mushroom	2.61	2.06	0.79	4.24	1	Y
Vegetables	corn/ sweetcorn	2.62	2.28	0.87	5.19	5	Y
Vegetables	Pepper	3	2.32	0.77	5.4	4	Y
Vegetables	Parsnip	3.1	2.02	0.65	4.09	9	Y
Vegetables	Courgette	3.1	2.32	0.74	5.39	3	Y
Vegetables	Leek	3.19	1.92	0.6	3.68	7	Y
Vegetables	Chilli	3.25	1.87	0.58	3.49	1	Y
Vegetables	Turnip	3.38	2.13	0.63	4.52	3	Y
Vegetables	Asparagus	3.4	2.22	0.65	4.94	3	Y
Vegetables	Avocado	3.43	1.92	0.56	3.67	3	Y
Vegetables	Brussel Sprouts	3.48	2.22	0.64	4.92	1	Y
Vegetables	Beetroot	3.52	1.99	0.57	3.96	1	Y
Vegetables	Rhubarb	3.89	2	0.51	3.99	1	Y
Vegetables	Marrow	3.94	1.92	0.49	3.7	1	Y
Vegetables	Swede	4.21	2.14	0.5	4.59	5	Y
Vegetables	Radish	4.41	2.14	0.48	4.59	1	Y
Vegetables	Parsley	4.94	1.92	0.39	3.7	1	Y
Zoo animals	Monkey	1.24	1.31	1.06	1.71	17	Y
Zoo animals	Lion	1.29	1.31	1.02	1.73	23	Y
Zoo animals	Tiger	1.33	1.36	1.02	1.84	20	Y
Zoo animals	Zebra	1.38	1.4	1.01	1.95	27	Y
Zoo animals	Elephant	1.57	1.56	0.99	2.44	24	Y
Zoo animals	Penguin	1.67	1.43	0.86	2.03	18	Y
Zoo animals	Giraffe	1.75	1.55	0.89	2.39	25	Y
Zoo animals	Hippo	1.81	1.47	0.81	2.15	9	Y
Zoo animals	Crocodile	1.95	1.46	0.75	2.14	4	Y
Zoo animals	Snake	2	1.27	0.635	1.62	14	Y
Zoo animals	Bear	2.11	1.48	0.7	2.2	2	Y
Zoo animals	Chimpanzee	2.24	1.54	0.69	2.37	5	Y
Zoo animals	Seal	2.4	1.39	0.58	1.94	1	Y
Zoo animals	Panda	2.5	2.01	0.8	4.05	2	Y
Zoo animals	Parrot	2.52	1.82	0.72	3.3	2	Y
Zoo animals	Tortoise	2.63	1.6	0.61	2.55	4	Y
Zoo animals	Chicken	2.64	1.67	0.63	2.78	1	Y
Zoo animals	Donkey	2.79	1.42	0.51	2.03	1	Y
Zoo animals	Parakeet	2.81	1.76	0.63	3.11	1	Y
Zoo animals	Polar Bear	2.84	1.78	0.63	3.19	2	Y
Zoo animals	Kangaroo	2.95	1.99	0.67	3.95	3	Y
Zoo animals	Owl	3.1	1.85	0.6	3.42	1	Y
Zoo animals	Porcupine	3.24	1.77	0.55	3.13	2	Y
Zoo animals	Meerkat	3.24	1.63	0.5	2.66	2	Y
Zoo animals	Buffalo	3.47	1.82	0.52	3.3	2	Y
Zoo animals	Racoon	3.75	1.73	0.46	2.99	1	Y
animals you would find in the sea	Fish	1.1	1.51	1.37	2.28	45	Y
animals you would find in the sea	Duck	1.42	1.53	1.08	2.35	6	Y
animals you would find in the sea	Whale	1.67	1.55	0.93	2.41	26	Y
animals you would find in the sea	Frog	1.71	1.31	0.77	1.73	9	Y
animals you would find in the sea	Goldfish	1.81	1.59	0.88	2.54	4	Y
animals you would find in the sea	Crab	1.86	1.52	0.82	2.31	16	Y
animals you would find in the sea	Shark	1.86	1.96	1.05	3.84	15	Y
animals you would find in the sea	Dolphin	1.9	1.77	0.93	3.13	16	Y
animals you would find in the sea	porpoise	1.9	1.77	0.93	3.13	2	Y
animals you would find in the sea	Crocodile	2	1.57	0.79	2.48	7	Y
animals you would find in the sea	Seal	2.1	1.77	0.843	3.13	16	Y
animals you would find in the sea	sealion	2.1	1.77	0.843	3.13	1	Y
animals you would find in the sea	Alligator	2.19	1.68	0.77	2.82	3	Y
animals you would find in the sea	Shrimp	2.19	1.53	0.7	2.34	2	Y
animals you would find in the sea	Cod	2.29	1.8	0.79	3.25	1	Y
animals you would find in the sea	Prawns	2.33	1.46	0.63	2.13	1	Y
animals you would find in the sea	Lobster	2.48	1.53	0.62	2.34	1	Y
animals you would find in the sea	Swan	2.52	1.47	0.58	2.15	3	Y
animals you would find in the sea	Hippo	2.57	1.76	0.68	3.1	3	Y
animals you would find in the sea	Tadpole	2.57	1.47	0.57	2.15	4	Y
animals you would find in the sea	Octopus	2.57	1.65	0.64	2.72	3	Y
animals you would find in the sea	Otter	2.62	1.59	0.61	2.52	8	Y
animals you would find in the sea	Turtle	2.67	1.28	0.48	1.65	5	Y
animals you would find in the sea	Seahorse	2.67	1.64	0.61	2.7	12	Y
animals you would find in the sea	Deer	2.8	1.6	0.57	2.56	1	N
animals you would find in the sea	Starfish	2.95	1.79	0.61	3.19	1	Y
animals you would find in the sea	Walrus	3.14	1.86	0.59	3.46	1	Y
animals you would find in the sea	Eel	3.33	1.61	0.48	2.6	3	Y
animals you would find in the sea	Dog	3.5	0.5	0.14	0.25	1	N
animals you would find in the sea	Cat	3.5	0.5	0.14	0.25	1	N
animals you would find in the sea	Lizard	3.6	1.62	0.45	2.64	2	Y
animals you would find in the sea	Newt	3.67	1.58	0.43	2.51	3	Y
animals you would find in the sea	Flat Fish	3.67	1.94	0.53	3.75	1	Y
animals you would find in the sea	String ray	3.67	1.52	0.41	2.32	2	Y
animals you would find in the sea	Terrapin	3.79	1.7	0.45	2.9	1	Y
animals you would find in the sea	Water Vole	3.9	1.55	0.4	2.39	1	Y
animals you would find in the sea	Dragon Fly	3.94	1.9	0.48	3.61	1	Y
animals you would find in the sea	Sheep	4	1	0.25	1	1	N
animals you would find in the sea	Pig	4	1	0.25	1	1	N
animals you would find in the sea	Water snake	4.05	1.53	0.38	2.33	1	Y
animals you would find in the sea	Duckbilled Platypus	4.5	1.69	0.38	2.85	1	Y
animals you would find in the sea	Anemone	4.67	1.43	0.31	2.03	1	Y
animals you would find in the sea	Brown Bear	5	1.6	0.32	2.55	3	Y
